# Supplementary material for: Conserved Noncoding Sequences Regulate lhx5 Expression in the Zebrafish Forebrain
Source: PLoS One. 2015 Jul 6;10(7):e0132525. doi: 10.1371/journal.pone.0132525 (PMC4492605; doi:10.1371/journal.pone.0132525)
Supplement: S1 Table — The sequence coordinates on the Ensembl zebreafish GRCz10 genomic sequence build and the BAC DKEY-106C24 sequence are listed. The sequence identities of CNS elements between the GRCz10 build and DKEY-106C24 are also listed. (XLSX) [file pone.0132525.s004.xlsx]

## Sheet: Sheet1
	mVista conserved regions*	conservation	location	CNS coordinates on GRCz10	CNS coordinates on DKEY-106C24	CNS identity between GRCz10 and DKEY-106C24
cns1	167bp	0.868	intergenic	15879923-15880088	64377-64543	0.994
cns2	108bp	0.815	intergenic	15875985-15876091	60465-60571	1
csn3	187bp	0.856	intergenic	15868004-15868186	52529-52711	1
cns4	477bp	0.734	intergenic	15865451-15865916	49550-50015	1
	158bp	0.791	intergenic	15865241-15865386	49340-49485	1
cns5	106bp	0.774	intergenic	15857596-15857700	41386-41490	0.9904
cns6	196bp	0.821	intergenic	15851527-15851720	35569-35762	1
cns7	176bp	0.744	intergenic	15842149-15842311	25919-26081	1
cns8	168bp	0.72	intergenic	15833578-15833745	17377-17544	1
cns9	136bp	0.765	intron	15831236-15831369	15079-15212	1
cns10	208bp	0.76	intron	15823583-15823786	7325-7528	1
*:	mVista reported length of the conserved regions include gaps introduced in multiple alignments.
