# Supplementary material for: Conserved Noncoding Sequences Regulate lhx5 Expression in the Zebrafish Forebrain
Source: PLoS One. 2015 Jul 6;10(7):e0132525. doi: 10.1371/journal.pone.0132525 (PMC4492605; doi:10.1371/journal.pone.0132525)
Supplement: S2 Table — The sequence coordinates and sizes of the cloned fragments are listed on sheet named CNS. The primer used in sub-dividing CNS4 are listed on sheet named CNS4. (XLSX) [file pone.0132525.s005.xlsx]

## Sheet: CNS primer
CNS	PCR primers		primer sequence (5'-3')	primer coordinates on DKEY-106C24	CNS coordinates on DKEY-106C24	sizes of amplified fragments
CNS1	CNS1F	CNS1	TCTTTGCTCTGCTCAATGACAGGCTGATGG	65660-65689	64377-64543	3893
	CNS1R		TCAGAGTTGTGCGTGCTCTTGGATTTTCAC	61797-61826
CNS2	CNS2F	CNS2	GATGTGAAGCGAAGGTGCTATCCACTGAGC	62913-62942	60465-60571	3779
	CNS2R		CACCAGCCTGAATCATTGATACAAAGCAGG	59164-59193
CNS3	CNS3F	CNS3	GTTCAATTCCATGTCAACAGCTCCTTTAGA	55800-55829	52529-52711	3375
	CNS3R		AATGAGTGAATCAGCGAGAGAAAGTGAGAG	52454-52483
CNS4	CNS4F	CNS4	AAAAGCGAGGCAGCGAGTGG	50076-50095	49550-50015	880
	CNS4R		ACGTGGGGAGGGAAAGAAAGCC	49216-49237	49340-49485
CNS5	CNS5F	CNS5	GAAATGGCAAAGGAGTTGTAATGGGGAAACAG	43259-43290	41386-41490	5012
	CNS5R		CAGCATTGGGAGAAAGTTGTGATCTTGAAACTAC	38279-38312
CNS6	CNS6F	CNS6	ATCCACACACAACGTCACAAAGAACCTTTGC	39194-39224	35569-35762	4036
	CNS6R		CAAATAAAGCCCAAACAAACCTCTGTTGACTTCC	35189-35222
CNS7	CNS7F	CNS7	CCATACACTTTCATTCACACTCATGCACTACAGC	28802-28835	25919-26081	3133
	CNS7R		GCACAAAGCTAAATGCACCTCTCACTCAATCTTCC	25703-25737
CNS8	CNS8F	CNS8	ATGCAATTTCCAATAGTGGTCAGTCAGATGCC	19927-19958	17377-17544	3306
	CNS8R		CAGCAGAGCAAATGTTCCGTCTTAAATGAGTC	16653-16686
CNS9	CNS9F	CNS9	GCTTACGGCTTGAGAATTACTCT	16106-16128	15079-15212	1237
	CNS9R		GACAATGAGACGAGAAAGACCAG	14892-14914
CNS10	CNS10F	CNS10	TGCACCCAAATTCATGTTACAGA	8300-8322	7325-7528	1279
	CNS10R		ATTCAAAGCAATCACAAGCAAAC	7044-7066

## Sheet: CNS4 primer
	Primer sequences (5'-3')
F1F	GAGAAATAGAGTTTGAGAAAGAG
F1R	TAGGTTGGCTTTGTGCAGAC
F2F	ACGTGCTTTCACAGCAAC
F2R	ATCCCTTGTTTTCACTGCTTC
F3F	CGGGCTTTGAAACACCTCG
F3R	CTGCTTACAAACCCCTTTCAG
F4F	CGGGCTTTGAAACACCTCG
F4R	CGTGGGGAGGGAAAGAAAG
