# Supplementary material for: Conserved Noncoding Sequences Regulate lhx5 Expression in the Zebrafish Forebrain
Source: PLoS One. 2015 Jul 6;10(7):e0132525. doi: 10.1371/journal.pone.0132525 (PMC4492605; doi:10.1371/journal.pone.0132525)
Supplement: S3 Table — (XLSX) [file pone.0132525.s006.xlsx]

## Sheet: tailPCR
	Primer sequences (5'-3')
shha-F	TCACTCTGTCCTTGGTGGTG
shha-R	CCCCTCCTGTTGTAAAGTCG
lhx5-F	GTTCTGCTATCAAAGGATGTG
lhx5-R	GTTTAAGAGGAACCGATCCAG
nkx2.1a-F	ATGTCCTTGAGCCCCAAACACTC
nkx2.1a-R	CTCACAAATCCGTATACAATTCACG
nkx2.2b-F	CTCACAAATCCGTATACAATTCACG
nkx2.2b-R	ATGTCCTTGAGCCCCAAACACTC
dbx1a-F	AACAGACCCAGCGGTTTC
dbx1a-R	TACAGTTCCCCACAAAAAGC
